# Supplementary material for: Nonionotropic action of an acid-sensing ion channel inhibits leukemogenesis in the acidic bone marrow niche
Source: J Clin Invest. 2025 Dec 15;135(24):e189051. doi: 10.1172/JCI189051 (PMC12700551; doi:10.1172/JCI189051)
Supplement: Supporting data values [file jci-135-189051-s074.xlsx]

## Sheet: Fig.1A
Normal BM	LT-HSCs	Differentiated AML cells	Mac-1+c-Kit+ LICs	L-GMP
0.0169	0.0271	0.0326	0.065	0.0737
0.0137	0.0244	0.0327	0.0729	0.0689
0.0148	0.025	0.0331	0.064	0.0655

## Sheet: Fig.1C
Asic3+/+	Asic3-/-
44.3	72.4
57.3	86.8
46.8	97.4
61	95.3

## Sheet: Fig. 1D
Days	Asic3-/-	Asic3+/+
42	1
42	1
42	1
43	1
43	1
44	1
45	1
45	1
45	1
51		1
51		1
52		1
52		1
53		1
53		1
53		1
54		1
55		1

## Sheet: Fig. 1E
Asic3+/+	Asic3-/-
44.9	92.3
36.3	90.1
33.3	95.2

## Sheet: Fig. 1F
Days	Asic3-/-	Asic3+/+
17	1
17	1
17	1
18	1
18	1
18	1
18	1
20	1
20	1
21	1
26		1
26		1
28		1
28		1
30		1
31		1
31		1
34		1
35		1
42		1

## Sheet: Fig. 1G
Asic3+/+	Asic3-/-
0.854474	4.50545
1.32324	4.51664
0.895419	4.91941
1.30126	6.15569
0.985621	6.33589

## Sheet: Fig. 1H
Asic3+/+	Asic3-/-
2.34586	9.57234
2.15101	8.60796
1.59817	7.18475
1.42974	9.23692
2.1966	8.28327

## Sheet: Fig. 1I
Asic3-/-	Cells transplanted	Survival(%)
	20	16.6667
	50	0
	200	0
	11	37
Asic3+/+	Cells transplanted	Survival(%)
	20	83.3333
	50	40
	200	20
	93	37

## Sheet: Fig. 2A
	Normalized RFU
Wavelength (nm)	pH 5	pH 6	pH 7	pH 8	pH 9
300	0.0577	0.0509	0.0651	0.07	0.0705
300.93	0.0541	0.0472	0.0616	0.0655	0.0654
302.03	0.0513	0.0454	0.0559	0.0602	0.0602
302.96	0.0483	0.0423	0.0543	0.0561	0.0583
304.06	0.0448	0.0381	0.0493	0.0536	0.0536
305	0.0415	0.0368	0.0486	0.0499	0.0515
305.93	0.0403	0.0357	0.0475	0.0477	0.0496
307.03	0.0398	0.0349	0.0462	0.0469	0.0491
307.96	0.0387	0.0346	0.045	0.0461	0.0486
309.06	0.0384	0.0351	0.0454	0.0471	0.05
310	0.0375	0.0342	0.0457	0.0489	0.0502
311.07	0.0369	0.0342	0.0459	0.0498	0.0508
312	0.0355	0.0345	0.0454	0.0502	0.0526
313.07	0.0377	0.0339	0.0466	0.0512	0.053
314	0.0385	0.0357	0.0462	0.0507	0.0521
315.07	0.0368	0.0349	0.0475	0.052	0.0525
316	0.0364	0.0349	0.0498	0.0549	0.055
317.07	0.0367	0.0358	0.0506	0.0551	0.0566
318	0.036	0.0354	0.0489	0.0554	0.0587
319.07	0.034	0.0356	0.0525	0.0573	0.0586
320	0.0345	0.0361	0.052	0.0595	0.0605
320.93	0.0343	0.0352	0.053	0.0607	0.0603
322.03	0.0332	0.0363	0.0556	0.0621	0.0658
322.96	0.033	0.036	0.0556	0.0655	0.0646
324.06	0.0344	0.0345	0.0569	0.0667	0.07
325	0.0333	0.0361	0.0597	0.0687	0.0726
325.93	0.0333	0.0358	0.0608	0.0715	0.0724
327.03	0.0316	0.0362	0.0619	0.0751	0.0763
327.96	0.0314	0.0364	0.0643	0.0781	0.0767
329.06	0.0322	0.0377	0.066	0.0802	0.0828
330	0.0306	0.0376	0.0672	0.0825	0.0845
331.07	0.0305	0.0383	0.0668	0.0848	0.0881
332	0.0305	0.0375	0.072	0.0859	0.0901
333.07	0.0312	0.0405	0.0741	0.0872	0.0957
334	0.0312	0.0398	0.0757	0.0937	0.0968
335.07	0.0324	0.0415	0.0785	0.097	0.1017
336	0.0343	0.044	0.0819	0.1003	0.1056
337.07	0.0336	0.0463	0.0845	0.1049	0.1097
338	0.0359	0.0481	0.0877	0.1081	0.1153
339.07	0.0386	0.051	0.0935	0.114	0.1213
340	0.0401	0.0521	0.0981	0.1166	0.1297
341.07	0.0412	0.0559	0.1028	0.126	0.1351
342	0.0441	0.0581	0.1089	0.133	0.1448
343.07	0.0457	0.0594	0.1143	0.1359	0.1527
344	0.0457	0.064	0.1208	0.1434	0.1596
345.07	0.0488	0.0677	0.1295	0.156	0.1662
346	0.0492	0.0706	0.1334	0.1621	0.1795
347.07	0.0526	0.0738	0.1391	0.1724	0.1865
348	0.0547	0.0754	0.1437	0.1793	0.1978
349.07	0.0574	0.0824	0.151	0.1887	0.2049
350	0.0583	0.0834	0.155	0.1957	0.2175
351.07	0.0589	0.088	0.1632	0.2039	0.2276
352	0.0628	0.09	0.1687	0.2206	0.238
353.07	0.0637	0.0972	0.1792	0.2312	0.25
354	0.0705	0.098	0.1901	0.2413	0.2634
355.07	0.0719	0.1032	0.1935	0.249	0.2756
356	0.0771	0.1092	0.2003	0.2677	0.2881
357.07	0.0795	0.1112	0.2124	0.2803	0.3062
358	0.0832	0.1175	0.2225	0.2932	0.3199
359.07	0.0882	0.1234	0.2309	0.3039	0.3433
360	0.0917	0.1258	0.2376	0.3122	0.3551
361.07	0.0951	0.1307	0.2519	0.3328	0.3701
362	0.0996	0.1383	0.2618	0.3436	0.3811
363.07	0.1013	0.1437	0.273	0.3468	0.3971
364	0.1037	0.1497	0.2802	0.353	0.4028
365.07	0.1031	0.1525	0.2793	0.3661	0.4228
366	0.1067	0.158	0.2918	0.3705	0.4244
367.07	0.1135	0.1633	0.303	0.3835	0.4528
368	0.1151	0.1689	0.3067	0.3966	0.4604
369.07	0.1155	0.1754	0.3194	0.4114	0.4812
370	0.1219	0.1776	0.3281	0.4129	0.4815
371.07	0.1211	0.185	0.3343	0.4153	0.494
372	0.1284	0.1894	0.3425	0.425	0.5112
373.07	0.1277	0.1946	0.3466	0.4287	0.5221
374	0.1314	0.1934	0.3521	0.4525	0.5332
375.07	0.1372	0.1991	0.3728	0.4564	0.5583
376	0.1409	0.2031	0.369	0.4682	0.5684
377.07	0.1466	0.21	0.383	0.4804	0.577
378	0.1526	0.2162	0.3925	0.4936	0.5951
379.07	0.1529	0.2181	0.399	0.5053	0.606
380	0.1551	0.2211	0.3997	0.5232	0.6131
381.06	0.1592	0.2248	0.4088	0.5213	0.6231
381.96	0.1595	0.2319	0.4113	0.5222	0.639
383.03	0.1639	0.2321	0.4162	0.5257	0.6427
383.93	0.1617	0.2361	0.4207	0.5407	0.6659
385	0.1701	0.2413	0.4267	0.5555	0.6795
386.06	0.175	0.2444	0.4307	0.5713	0.6943
386.96	0.1788	0.2463	0.4428	0.5666	0.6915
388.03	0.183	0.25	0.4422	0.5726	0.7046
388.93	0.1838	0.2523	0.451	0.5734	0.7078
390	0.1873	0.2567	0.4519	0.5723	0.7147
391.07	0.193	0.2652	0.4564	0.5988	0.7223
392	0.1916	0.2629	0.463	0.5965	0.7435
393.07	0.1998	0.266	0.466	0.5857	0.7539
394	0.1987	0.2718	0.4594	0.6033	0.7605
395.07	0.2051	0.2691	0.4618	0.6005	0.7548
396	0.2063	0.271	0.4599	0.6026	0.7526
397.07	0.2075	0.2687	0.4571	0.5989	0.7463
398	0.2093	0.2703	0.4594	0.5949	0.7456
399.07	0.2119	0.2703	0.4529	0.5897	0.7327
400	0.2129	0.2702	0.4347	0.5844	0.7164
401.07	0.2139	0.2643	0.4291	0.5766	0.7174
402	0.2154	0.2652	0.4355	0.5657	0.7069
403.07	0.2211	0.2665	0.4287	0.5528	0.7007
404	0.2261	0.2686	0.4279	0.5534	0.6876
405.07	0.2272	0.267	0.4152	0.5324	0.6863
406	0.2301	0.2643	0.4147	0.5335	0.6756
407.07	0.237	0.2652	0.4136	0.5294	0.6613
408	0.2367	0.2643	0.4065	0.5176	0.648
409.07	0.2433	0.2652	0.3955	0.5076	0.6408
410	0.2469	0.2637	0.3883	0.4897	0.6196
411.06	0.2502	0.2651	0.3852	0.4937	0.6123
411.96	0.255	0.2637	0.3803	0.4662	0.5971
413.03	0.2679	0.265	0.3752	0.4657	0.5787
413.93	0.2687	0.2679	0.3654	0.4633	0.5669
415	0.2682	0.2668	0.3589	0.4416	0.543
416.06	0.2734	0.2719	0.3483	0.4321	0.5222
416.96	0.2789	0.2709	0.3394	0.4173	0.5101
418.03	0.2891	0.2704	0.3334	0.4051	0.4978
418.93	0.295	0.2736	0.3298	0.4022	0.4845
420	0.3037	0.2782	0.3175	0.39	0.4727
421.06	0.3079	0.2774	0.3203	0.3819	0.4579
421.96	0.3243	0.2795	0.3135	0.359	0.4432
423.03	0.329	0.2817	0.304	0.3551	0.42
423.93	0.3453	0.2832	0.3011	0.3403	0.4042
425	0.3443	0.2849	0.286	0.3263	0.3865
426.06	0.354	0.2897	0.2829	0.3091	0.3638
426.96	0.3636	0.2938	0.2781	0.2886	0.3421
428.03	0.3748	0.2979	0.2657	0.2659	0.316
428.93	0.3829	0.3018	0.2575	0.2553	0.2912
430	0.3982	0.3098	0.2518	0.2387	0.2636
431.06	0.4026	0.3113	0.2407	0.2231	0.2464
431.96	0.4286	0.3155	0.239	0.1996	0.2249
433.03	0.4326	0.3261	0.2298	0.1953	0.2085
433.93	0.4498	0.3349	0.2328	0.1864	0.1944
435	0.4635	0.3375	0.2323	0.1801	0.1793
436.06	0.479	0.3553	0.233	0.1698	0.1668
436.96	0.4925	0.3629	0.2349	0.1614	0.1561
438.03	0.5147	0.3697	0.2362	0.1561	0.1455
438.93	0.5335	0.3941	0.2419	0.1475	0.1387
440	0.5393	0.4123	0.2481	0.1468	0.1335
441.06	0.566	0.4306	0.2535	0.1488	0.1296
441.96	0.5761	0.4421	0.2622	0.1511	0.1273
443.03	0.6081	0.4577	0.2647	0.1502	0.1263
443.93	0.6136	0.4757	0.2713	0.1548	0.1238
445	0.6244	0.4944	0.2883	0.1565	0.1235
446.06	0.651	0.5116	0.2957	0.159	0.126
446.96	0.685	0.5295	0.3033	0.1643	0.1288
448.03	0.7037	0.545	0.3091	0.1707	0.1299
448.93	0.7155	0.5637	0.3236	0.1729	0.133
450	0.7403	0.5854	0.3332	0.1735	0.1371
451.06	0.748	0.5974	0.3424	0.1799	0.1399
451.96	0.7545	0.6108	0.3471	0.1831	0.1459
453.03	0.7693	0.6261	0.3602	0.1867	0.1484
453.93	0.7856	0.6307	0.3737	0.1902	0.1501
455	0.7963	0.6528	0.3806	0.1964	0.1574
456.06	0.7978	0.6699	0.3821	0.2008	0.1597
456.96	0.8185	0.6776	0.3863	0.2078	0.1638
458.03	0.8308	0.6803	0.3955	0.212	0.1695
458.93	0.8361	0.7079	0.404	0.2157	0.1724
460	0.8566	0.7246	0.4146	0.2219	0.1792
461.06	0.8427	0.7368	0.4288	0.2291	0.1818
461.96	0.8704	0.7531	0.4299	0.2351	0.1876
463.03	0.8774	0.7642	0.443	0.2398	0.1913
463.93	0.8922	0.7794	0.4493	0.2424	0.195
465	0.8987	0.7786	0.4644	0.2456	0.1997
466.06	0.9047	0.8034	0.4657	0.2497	0.2045
466.96	0.92	0.8192	0.4711	0.2581	0.2094
468.03	0.936	0.8215	0.4737	0.2592	0.2092
468.93	0.936	0.8243	0.4819	0.2582	0.2145
470	0.9522	0.843	0.4912	0.2648	0.2187
471.06	0.9685	0.8627	0.493	0.2683	0.2229
471.96	0.9599	0.8649	0.4989	0.2734	0.224
473.03	0.9843	0.8824	0.5052	0.2788	0.2266
473.93	0.9864	0.8877	0.5133	0.2823	0.2298
475	0.993	0.9059	0.5216	0.2847	0.2331
476.06	0.9956	0.9138	0.5345	0.2936	0.2363
476.96	0.9989	0.9149	0.5432	0.2975	0.2378
478.03	1	0.9254	0.534	0.2947	0.2413
478.93	0.9846	0.907	0.5457	0.2975	0.2456
480	0.9719	0.8916	0.546	0.2949	0.2459
481.04	0.9588	0.903	0.5448	0.3048	0.2492
481.94	0.9612	0.8997	0.5557	0.304	0.2515
482.98	0.9715	0.9034	0.5567	0.3046	0.2557
484.02	0.9759	0.9062	0.562	0.3157	0.2609
485.07	0.9628	0.889	0.563	0.3122	0.2642
485.97	0.9511	0.887	0.5652	0.3223	0.2653
487.01	0.9387	0.8628	0.5543	0.325	0.2678
488.05	0.9121	0.8412	0.5439	0.318	0.2633
488.95	0.8815	0.8078	0.5345	0.3181	0.2665
490	0.8471	0.787	0.5207	0.3136	0.2626
491.06	0.8384	0.7667	0.5079	0.3117	0.2602
491.96	0.7937	0.7352	0.4944	0.3023	0.258
493.03	0.7567	0.6981	0.4778	0.296	0.2541
493.93	0.7142	0.6502	0.4603	0.2858	0.2472
495	0.6574	0.5978	0.4338	0.2746	0.2357
496.06	0.5982	0.5447	0.4039	0.2587	0.2269
496.96	0.5606	0.5003	0.3754	0.2472	0.2156
498.03	0.5126	0.4708	0.3555	0.2375	0.208
498.93	0.4752	0.4331	0.3327	0.2203	0.1948
500	0.4268	0.3848	0.3034	0.2068	0.1859

## Sheet: Fig. 2B
	Normalized F390
Wavelength (nm)	pH 5	pH 6	pH 7	pH 8	pH 9
500	0.9164	1.1193	1.7559	1.9645	2.248
501.04	0.9285	1.1852	1.8548	2.1235	2.4314
501.94	0.9459	1.213	1.9325	2.2431	2.6108
502.98	0.9782	1.271	2.0996	2.4364	2.8172
504.02	1	1.3331	2.1883	2.5971	3.028
505.07	0.9799	1.3496	2.2323	2.7127	3.2465
505.97	0.9876	1.3699	2.2954	2.8508	3.3904
507.01	0.9902	1.373	2.3372	2.9127	3.4842
508.05	0.9732	1.3546	2.3541	2.9845	3.5287
508.95	0.9484	1.342	2.3324	2.874	3.5907
510	0.9166	1.3168	2.3312	2.9701	3.6144
511.04	0.8862	1.2748	2.3027	2.9254	3.5527
511.94	0.8754	1.2632	2.1757	2.8507	3.5392
512.98	0.8211	1.1905	2.1107	2.6995	3.404
514.02	0.7805	1.1478	2.0026	2.5789	3.2476
515.07	0.7507	1.0958	1.8907	2.5431	3.0736
515.97	0.724	1.0205	1.8332	2.3684	2.9631
517.01	0.6502	0.9764	1.7137	2.2205	2.8109
518.05	0.6503	0.8888	1.626	2.071	2.5985
518.95	0.6278	0.8835	1.5713	1.9413	2.457
520	0.5988	0.8464	1.46	1.8651	2.2925
521.04	0.5657	0.8011	1.3843	1.7633	2.2326
521.94	0.5457	0.7831	1.2565	1.6436	2.1189
522.98	0.5138	0.7458	1.252	1.5859	1.9927
524.02	0.488	0.6982	1.1882	1.4858	1.8732
525.07	0.4791	0.6804	1.1153	1.4194	1.7693
525.97	0.4792	0.663	1.1194	1.3573	1.7104
527.01	0.4567	0.6465	1.0536	1.3168	1.6346
528.05	0.4358	0.6252	1.0076	1.269	1.5678
528.95	0.4332	0.6013	0.9871	1.201	1.4946
530	0.4252	0.5754	0.9437	1.1718	1.4224
531.04	0.4298	0.5693	0.9204	1.1388	1.3582
531.94	0.4001	0.5568	0.8805	1.0955	1.3407
532.98	0.3896	0.5458	0.8671	1.0773	1.2949
534.02	0.3796	0.5274	0.8403	1.0318	1.2891
535.07	0.3595	0.5131	0.8175	0.9777	1.214
535.97	0.3357	0.4997	0.8079	0.9855	1.2084
537.01	0.3501	0.4826	0.7824	0.9453	1.1675
538.05	0.3552	0.477	0.7597	0.9197	1.1448
538.95	0.3329	0.4659	0.7456	0.8911	1.1222
540	0.327	0.456	0.73	0.8876	1.1149
541.02	0.3139	0.4424	0.7187	0.8611	1.0809
542.05	0.3031	0.4283	0.6987	0.8539	1.0451
542.94	0.292	0.4138	0.6708	0.8372	1.0216
543.97	0.2846	0.3973	0.6571	0.8003	0.9908
545	0.2698	0.3858	0.639	0.7864	0.9767
546.02	0.2605	0.3699	0.6091	0.7731	0.9486
547.05	0.2435	0.356	0.5982	0.7527	0.9174
547.94	0.2364	0.3476	0.5779	0.7226	0.8871
548.97	0.2226	0.3306	0.5509	0.7089	0.8601
550	0.2174	0.3108	0.5301	0.6791	0.8238
551.04	0.2034	0.2921	0.5118	0.6462	0.7983
551.94	0.1952	0.2857	0.4849	0.6164	0.7559
552.98	0.1923	0.2697	0.4655	0.5899	0.7205
554.02	0.1816	0.2557	0.4395	0.5669	0.6919
555.07	0.1729	0.2441	0.406	0.5184	0.6578
555.97	0.1631	0.2325	0.4014	0.497	0.6259
557.01	0.1519	0.2203	0.3744	0.4734	0.5942
558.05	0.1539	0.2109	0.3593	0.4475	0.5621
558.95	0.1433	0.1965	0.3437	0.4247	0.5407
560	0.1373	0.1947	0.3278	0.4047	0.5102
561.02	0.1313	0.1818	0.3035	0.3804	0.4811
562.05	0.127	0.169	0.2862	0.3592	0.4525
562.94	0.1189	0.1676	0.2741	0.3446	0.4272
563.97	0.1152	0.1588	0.2571	0.3299	0.4147
565	0.1108	0.1503	0.2518	0.3082	0.389
566.02	0.1031	0.1447	0.2329	0.2963	0.3647
567.05	0.0967	0.1329	0.2218	0.2801	0.3465
567.94	0.0944	0.1287	0.2096	0.2658	0.3282
568.97	0.0874	0.1227	0.201	0.256	0.3088
570	0.0877	0.1172	0.1919	0.2345	0.295
571.02	0.0821	0.1087	0.1859	0.2243	0.277
572.05	0.0804	0.1026	0.1703	0.215	0.2621
572.94	0.0757	0.0999	0.1664	0.2054	0.2548
573.97	0.0766	0.095	0.1533	0.1918	0.2409
575	0.0697	0.0935	0.1499	0.1851	0.227
576.02	0.0692	0.0906	0.1403	0.1811	0.216
577.05	0.0659	0.0855	0.1387	0.1742	0.2076
577.94	0.0642	0.0849	0.1386	0.1681	0.1989
578.97	0.061	0.0781	0.1323	0.1605	0.1925
580	0.0576	0.0755	0.1238	0.1571	0.1897
581.02	0.0583	0.0738	0.1171	0.151	0.1745
582.05	0.0557	0.0706	0.1156	0.1461	0.1737
582.94	0.0542	0.0697	0.1136	0.1369	0.1671
583.97	0.0495	0.0657	0.1072	0.1352	0.1595
585	0.0499	0.0634	0.1012	0.1294	0.1529
586.02	0.046	0.061	0.0972	0.1199	0.149
587.05	0.0446	0.0577	0.0929	0.117	0.1422
587.94	0.0423	0.0552	0.0916	0.1158	0.1372
588.97	0.0419	0.0543	0.089	0.112	0.1286
590	0.0395	0.0539	0.0843	0.1077	0.1239
591.02	0.038	0.0513	0.0835	0.1056	0.1212
592.05	0.0368	0.0505	0.078	0.0985	0.1178
592.94	0.0354	0.0477	0.0729	0.0951	0.1151
593.97	0.0322	0.0454	0.072	0.089	0.1089
595	0.032	0.0412	0.0699	0.0869	0.1018
596.02	0.0303	0.038	0.0634	0.0823	0.1009
597.05	0.0283	0.0369	0.0612	0.0797	0.0952
597.94	0.0262	0.0378	0.0573	0.0757	0.092
598.97	0.0269	0.0345	0.0548	0.0726	0.0867
600	0.0227	0.0326	0.0549	0.0694	0.0854

[truncated: 126 more sheets: Fig. 2C, Fig. 2E, Fig. 2F, Fig. 3B, Fig. 3C, Fig. 3D, Fig. 4A, Fig. 4C, Fig. 4D, Fig. 5B, Fig. 5C, Fig. 5D, Fig. 5E, Fig. 5F, Fig. 5G, Fig. 6A, Fig. 6C, Fig. 6D, Fig. 7B, Fig. 7C …]
